# Supplementary material for: Feasibility of a Culturally Specific DEmentia Competence Education for Nursing Home Taskforce (DECENT) Programme: A Mixed-Method Approach
Source: Int J Environ Res Public Health. 2022 Dec 12;19(24):16679. doi: 10.3390/ijerph192416679 (PMC9779405; doi:10.3390/ijerph192416679)
Supplement: Supplementary file 1 [file ijerph-19-16679-s001.zip]

Archive with 1 entries (1 files):
- ijerph-2034646-supplementary.pdf
